# Supplementary material for: A Model for the Stop Planning and Timetables of Customized Buses
Source: PLoS One. 2017 Jan 5;12(1):e0168762. doi: 10.1371/journal.pone.0168762 (PMC5216015; doi:10.1371/journal.pone.0168762)
Supplement: S1 Dataset — (XLSX) [file pone.0168762.s001.xlsx]

## Sheet: Data
Passenger ID	Origin ID	Origin latitude	Origin longitude	Departure time	Destination ID	Destination latitude	Destination longitude
1	1	39.882	116.636	08:15:00	14	39.9197	116.461
2	1	39.882	116.636	08:30:00	14	39.9197	116.461
3	1	39.882	116.636	09:00:00	26	39.9181	116.465
4	1	39.882	116.636	09:15:00	26	39.9181	116.465
5	1	39.882	116.636	09:15:00	27	39.9245	116.466
6	1	39.882	116.636	09:00:00	39	39.9131	116.47
7	1	39.882	116.636	09:00:00	39	39.9131	116.47
8	1	39.882	116.636	09:15:00	42	39.9132	116.471
9	1	39.882	116.636	08:15:00	50	39.915	116.481
10	1	39.882	116.636	09:00:00	50	39.915	116.481
11	1	39.882	116.636	08:15:00	50	39.915	116.481
12	2	39.8873	116.64	09:15:00	14	39.9197	116.461
13	2	39.8873	116.64	09:15:00	17	39.9103	116.462
14	2	39.8873	116.64	09:15:00	17	39.9103	116.462
15	2	39.8873	116.64	08:45:00	26	39.9181	116.465
16	3	39.8795	116.64	08:30:00	1	39.9134	116.455
17	3	39.8795	116.64	09:00:00	4	39.9221	116.457
18	3	39.8795	116.64	08:15:00	8	39.9114	116.459
19	3	39.8795	116.64	08:15:00	8	39.9128	116.459
20	3	39.8795	116.64	08:45:00	17	39.9103	116.462
21	3	39.8795	116.64	08:30:00	21	39.9131	116.463
22	3	39.8795	116.64	08:30:00	23	39.9133	116.464
23	3	39.8795	116.64	09:00:00	26	39.9181	116.465
24	3	39.8795	116.64	08:30:00	31	39.9216	116.467
25	3	39.8795	116.64	09:00:00	33	39.9262	116.467
26	3	39.8795	116.64	08:45:00	40	39.9125	116.47
27	3	39.8795	116.64	08:45:00	44	39.9131	116.472
28	3	39.8795	116.64	08:30:00	46	39.9152	116.477
29	3	39.8795	116.64	08:30:00	48	39.9171	116.478
30	3	39.8795	116.64	08:30:00	52	39.9125	116.483
31	4	39.8905	116.643	08:30:00	18	39.9256	116.463
32	4	39.8905	116.643	09:00:00	27	39.9245	116.466
33	4	39.8905	116.643	09:15:00	31	39.9216	116.467
34	4	39.8905	116.643	09:00:00	49	39.9185	116.479
35	5	39.8785	116.643	08:15:00	19	39.9196	116.463
36	5	39.8785	116.643	09:00:00	22	39.9186	116.464
37	5	39.8785	116.643	09:00:00	55	39.9175	116.488
38	6	39.8916	116.644	08:45:00	26	39.9181	116.465
39	6	39.8916	116.644	09:00:00	26	39.9181	116.465
40	7	39.8785	116.645	08:45:00	8	39.9114	116.459
41	7	39.8785	116.645	08:30:00	20	39.9166	116.463
42	7	39.8785	116.645	08:45:00	26	39.9181	116.465
43	7	39.8785	116.645	08:30:00	55	39.9175	116.488
44	8	39.8812	116.645	09:15:00	11	39.9238	116.46
45	8	39.8812	116.645	08:30:00	12	39.9133	116.46
46	8	39.8812	116.645	09:00:00	30	39.9348	116.467
47	8	39.8812	116.645	08:45:00	30	39.9348	116.467
48	8	39.8812	116.645	08:30:00	31	39.9216	116.467
49	8	39.8812	116.645	08:15:00	31	39.9216	116.467
50	8	39.8812	116.645	08:30:00	52	39.9125	116.483
51	9	39.8815	116.648	09:15:00	1	39.9134	116.455
52	9	39.8815	116.648	09:15:00	4	39.9221	116.457
53	9	39.8815	116.648	08:30:00	6	39.9234	116.458
54	9	39.8815	116.648	09:15:00	8	39.9114	116.459
55	9	39.8815	116.648	08:45:00	8	39.9114	116.459
56	9	39.8815	116.648	09:15:00	13	39.9218	116.461
57	9	39.8815	116.648	08:45:00	16	39.9297	116.462
58	9	39.8815	116.648	08:45:00	17	39.9103	116.462
59	9	39.8815	116.648	08:15:00	17	39.9103	116.462
60	9	39.8815	116.648	09:15:00	19	39.9196	116.463
61	9	39.8815	116.648	09:15:00	22	39.9186	116.464
62	9	39.8815	116.648	08:15:00	22	39.9186	116.464
63	9	39.8815	116.648	08:45:00	27	39.9245	116.466
64	9	39.8815	116.648	09:00:00	29	39.9128	116.466
65	9	39.8815	116.648	09:00:00	31	39.9216	116.467
66	9	39.8815	116.648	08:45:00	31	39.9216	116.467
67	9	39.8815	116.648	08:45:00	32	39.9197	116.467
68	9	39.8815	116.648	08:45:00	38	39.916	116.47
69	9	39.8815	116.648	08:15:00	39	39.9131	116.47
70	9	39.8815	116.648	08:30:00	39	39.9131	116.47
71	9	39.8815	116.648	08:30:00	39	39.9131	116.47
72	9	39.8815	116.648	09:00:00	43	39.911	116.471
73	9	39.8815	116.648	08:30:00	47	39.9181	116.478
74	9	39.8815	116.648	08:45:00	47	39.9181	116.478
75	9	39.8815	116.648	08:45:00	48	39.9171	116.478
76	10	39.8777	116.652	09:15:00	1	39.9134	116.455
77	10	39.8777	116.652	09:15:00	1	39.9134	116.455
78	10	39.8777	116.652	08:15:00	9	39.9103	116.459
79	10	39.8777	116.652	09:00:00	13	39.9218	116.461
80	10	39.8777	116.652	08:15:00	17	39.9103	116.462
81	10	39.8777	116.652	09:15:00	22	39.9186	116.464
82	10	39.8777	116.652	08:30:00	26	39.9181	116.465
83	10	39.8777	116.652	09:15:00	26	39.9181	116.465
84	10	39.8777	116.652	08:15:00	26	39.9181	116.465
85	10	39.8777	116.652	08:30:00	27	39.9245	116.466
86	10	39.8777	116.652	08:15:00	28	39.9187	116.466
87	10	39.8777	116.652	08:45:00	35	39.9108	116.469
88	10	39.8777	116.652	08:30:00	39	39.9131	116.47
89	10	39.8777	116.652	08:45:00	40	39.9125	116.47
90	10	39.8777	116.652	08:30:00	50	39.915	116.481
91	10	39.8777	116.652	08:30:00	52	39.9125	116.483
92	11	39.8962	116.655	09:00:00	11	39.9238	116.46
93	11	39.8962	116.655	09:15:00	35	39.9108	116.469
94	12	39.8989	116.656	09:00:00	17	39.9103	116.462
95	12	39.8989	116.656	09:15:00	51	39.9149	116.482
96	12	39.8989	116.656	08:15:00	51	39.9149	116.482
97	13	39.8937	116.656	08:30:00	14	39.9197	116.461
98	13	39.8937	116.656	09:15:00	17	39.9103	116.462
99	13	39.8937	116.656	08:30:00	17	39.9103	116.462
100	13	39.8937	116.656	09:00:00	17	39.9103	116.462
101	13	39.8937	116.656	08:45:00	19	39.9196	116.463
102	13	39.8937	116.656	08:45:00	26	39.9181	116.465
103	13	39.8937	116.656	08:30:00	27	39.9245	116.466
104	13	39.8937	116.656	09:15:00	52	39.9125	116.483
105	14	39.8935	116.659	09:15:00	21	39.9131	116.463
106	14	39.8935	116.659	08:15:00	26	39.9181	116.465
107	14	39.8935	116.659	09:00:00	46	39.9152	116.477
108	14	39.8935	116.659	09:15:00	49	39.9185	116.479
109	14	39.8935	116.659	08:30:00	52	39.9125	116.483
110	15	39.8827	116.662	08:30:00	40	39.9125	116.47
111	15	39.8827	116.662	08:45:00	48	39.9171	116.478
112	16	39.8937	116.662	09:15:00	17	39.9103	116.462
113	16	39.8937	116.662	08:15:00	26	39.9181	116.465
114	16	39.8937	116.662	09:15:00	26	39.9181	116.465
115	16	39.8937	116.662	08:45:00	26	39.9181	116.465
116	16	39.8937	116.662	09:15:00	35	39.9108	116.469
117	16	39.8937	116.662	09:00:00	39	39.9131	116.47
118	16	39.8937	116.662	09:00:00	46	39.9152	116.477
119	16	39.8937	116.662	08:45:00	46	39.9152	116.477
120	16	39.8937	116.662	08:45:00	46	39.9152	116.477
121	16	39.8937	116.662	08:30:00	48	39.9171	116.478
122	16	39.8937	116.662	09:15:00	52	39.9125	116.483
123	16	39.8937	116.662	08:30:00	52	39.9125	116.483
124	16	39.8937	116.662	09:15:00	53	39.9187	116.484
125	17	39.9002	116.664	08:45:00	5	39.9113	116.457
126	17	39.9002	116.664	09:00:00	5	39.9113	116.457
127	17	39.9002	116.664	08:15:00	17	39.9103	116.462
128	17	39.9002	116.664	08:45:00	52	39.9125	116.483
129	18	39.8815	116.666	08:45:00	17	39.9103	116.462
130	18	39.8815	116.666	08:15:00	43	39.911	116.471
131	19	39.8717	116.667	08:30:00	1	39.9134	116.455
132	19	39.8717	116.667	09:00:00	11	39.9238	116.46
133	19	39.8717	116.667	08:15:00	14	39.9197	116.461
134	19	39.8717	116.667	08:45:00	17	39.9103	116.462
135	19	39.8717	116.667	09:00:00	25	39.918	116.465
136	19	39.8717	116.667	09:15:00	31	39.9216	116.467
137	19	39.8717	116.667	08:45:00	31	39.9216	116.467
138	19	39.8717	116.667	08:30:00	31	39.9216	116.467
139	19	39.8717	116.667	08:15:00	31	39.9216	116.467
140	19	39.8717	116.667	08:15:00	35	39.9108	116.469
141	19	39.8717	116.667	09:15:00	39	39.9131	116.47
142	19	39.8717	116.667	08:15:00	43	39.911	116.471
143	19	39.8717	116.667	08:15:00	49	39.9185	116.479
144	19	39.8717	116.667	09:00:00	51	39.9149	116.482
145	20	39.8849	116.668	09:15:00	3	39.9263	116.457
146	20	39.8849	116.668	08:30:00	13	39.9218	116.461
147	20	39.8849	116.668	08:30:00	17	39.9103	116.462
148	20	39.8849	116.668	09:00:00	22	39.9186	116.464
149	20	39.8849	116.668	08:45:00	24	39.9132	116.464
150	20	39.8849	116.668	08:45:00	31	39.9216	116.467
151	20	39.8849	116.668	09:15:00	31	39.9216	116.467
152	20	39.8849	116.668	08:45:00	47	39.9181	116.478
153	20	39.8849	116.668	08:30:00	50	39.915	116.481
154	20	39.8849	116.668	08:45:00	50	39.915	116.481
155	20	39.8849	116.668	08:30:00	50	39.915	116.481
156	20	39.8849	116.668	09:00:00	51	39.9149	116.482
157	20	39.8849	116.668	08:15:00	52	39.9125	116.483
158	20	39.8849	116.668	09:00:00	52	39.9125	116.483
159	20	39.8849	116.668	09:00:00	52	39.9125	116.483
160	20	39.8849	116.668	08:30:00	52	39.9125	116.483
161	20	39.8849	116.668	08:45:00	53	39.9187	116.484
162	21	39.8871	116.669	09:00:00	2	39.9102	116.455
163	21	39.8871	116.669	08:30:00	11	39.9238	116.46
164	21	39.8871	116.669	08:30:00	13	39.9218	116.461
165	21	39.8871	116.669	08:45:00	27	39.9245	116.466
166	21	39.8871	116.669	09:15:00	29	39.9128	116.466
167	21	39.8871	116.669	08:15:00	31	39.9216	116.467
168	21	39.8871	116.669	09:00:00	31	39.9216	116.467
169	21	39.8871	116.669	09:15:00	45	39.9199	116.477
170	21	39.8871	116.669	08:45:00	46	39.9152	116.477
171	21	39.8871	116.669	08:45:00	48	39.9171	116.478
172	21	39.8871	116.669	09:15:00	49	39.9185	116.479
173	21	39.8871	116.669	09:00:00	49	39.9185	116.479
174	21	39.8871	116.669	09:00:00	49	39.9185	116.479
175	21	39.8871	116.669	09:15:00	49	39.9185	116.479
176	21	39.8871	116.669	08:45:00	49	39.9185	116.479
177	21	39.8871	116.669	08:15:00	49	39.9185	116.479
178	21	39.8871	116.669	08:30:00	49	39.9185	116.479
179	21	39.8871	116.669	08:15:00	49	39.9185	116.479
180	21	39.8871	116.669	09:00:00	49	39.9185	116.479
181	21	39.8871	116.669	08:45:00	49	39.9185	116.479
182	21	39.8871	116.669	08:30:00	49	39.9185	116.479
183	21	39.8871	116.669	09:15:00	49	39.9185	116.479
184	21	39.8871	116.669	09:00:00	49	39.9185	116.479
185	21	39.8871	116.669	09:15:00	49	39.9185	116.479
186	21	39.8871	116.669	08:30:00	49	39.9185	116.479
187	21	39.8871	116.669	08:45:00	49	39.9185	116.479
188	21	39.8871	116.669	09:00:00	49	39.9185	116.479
189	21	39.8871	116.669	08:30:00	49	39.9185	116.479
190	21	39.8871	116.669	08:30:00	49	39.9185	116.479
191	21	39.8871	116.669	09:00:00	49	39.9185	116.479
192	21	39.8871	116.669	09:00:00	49	39.9185	116.479
193	21	39.8871	116.669	09:00:00	49	39.9185	116.479
194	21	39.8871	116.669	09:00:00	49	39.9185	116.479
195	21	39.8871	116.669	08:15:00	49	39.9185	116.479
196	21	39.8871	116.669	08:15:00	49	39.9185	116.479
197	21	39.8871	116.669	09:15:00	49	39.9185	116.479
198	21	39.8871	116.669	09:15:00	49	39.9185	116.479
199	21	39.8871	116.669	08:15:00	54	39.9157	116.485
200	21	39.8871	116.669	09:15:00	54	39.9157	116.485
201	22	39.8757	116.67	09:00:00	6	39.9234	116.458
202	22	39.8757	116.67	08:30:00	11	39.9238	116.46
203	22	39.8757	116.67	08:45:00	11	39.9238	116.46
204	22	39.8757	116.67	09:00:00	15	39.9134	116.461
205	22	39.8757	116.67	08:15:00	17	39.9103	116.462
206	22	39.8757	116.67	08:15:00	17	39.9103	116.462
207	22	39.8757	116.67	08:45:00	21	39.9131	116.463
208	22	39.8757	116.67	08:15:00	25	39.918	116.465
209	22	39.8757	116.67	09:00:00	31	39.9216	116.467
210	22	39.8757	116.67	09:00:00	34	39.9207	116.467
211	22	39.8757	116.67	09:00:00	39	39.9131	116.47
212	22	39.8757	116.67	08:45:00	45	39.9199	116.477
213	22	39.8757	116.67	09:15:00	48	39.9171	116.478
214	22	39.8757	116.67	08:45:00	48	39.9171	116.478
215	22	39.8757	116.67	09:00:00	48	39.9171	116.478
216	22	39.8757	116.67	09:00:00	49	39.9185	116.479
217	22	39.8757	116.67	08:45:00	51	39.9149	116.482
218	22	39.8757	116.67	08:45:00	53	39.9187	116.484
219	22	39.8757	116.67	08:15:00	54	39.9157	116.485
220	22	39.8757	116.67	09:00:00	55	39.9175	116.488
221	23	39.896	116.671	09:15:00	7	39.919	116.459
222	23	39.896	116.671	08:30:00	7	39.919	116.459
223	23	39.896	116.671	08:45:00	7	39.919	116.459
224	23	39.896	116.671	08:15:00	26	39.9181	116.465
225	23	39.896	116.671	08:30:00	41	39.9207	116.471
226	23	39.896	116.671	09:00:00	52	39.9125	116.483
227	24	39.8838	116.671	08:15:00	2	39.9102	116.455
228	24	39.8838	116.671	08:45:00	7	39.919	116.459
229	24	39.8838	116.671	09:00:00	14	39.9197	116.461
230	24	39.8838	116.671	09:15:00	27	39.9245	116.466
231	24	39.8838	116.671	08:30:00	31	39.9216	116.467
232	24	39.8838	116.671	09:00:00	39	39.9131	116.47
233	24	39.8838	116.671	09:15:00	53	39.9187	116.484
234	25	39.8812	116.671	08:45:00	18	39.9256	116.463
235	25	39.8812	116.671	09:15:00	18	39.9256	116.463
236	25	39.8812	116.671	08:15:00	19	39.9196	116.463
237	25	39.8812	116.671	09:15:00	46	39.9152	116.477
238	25	39.8812	116.671	08:15:00	49	39.9185	116.479
239	26	39.8741	116.671	08:15:00	6	39.9234	116.458
240	26	39.8741	116.671	08:30:00	17	39.9103	116.462
241	26	39.8741	116.671	08:15:00	20	39.9166	116.463
242	26	39.8741	116.671	08:30:00	27	39.9245	116.466
243	26	39.8741	116.671	08:30:00	27	39.9245	116.466
244	26	39.8741	116.671	09:15:00	31	39.9216	116.467
245	26	39.8741	116.671	09:15:00	31	39.9216	116.467
246	26	39.8741	116.671	08:30:00	39	39.9131	116.47
247	27	39.8889	116.673	09:15:00	11	39.9238	116.46
248	27	39.8889	116.673	08:15:00	32	39.9197	116.467
249	28	39.8868	116.673	09:15:00	8	39.9114	116.459
250	28	39.8868	116.673	08:30:00	12	39.9133	116.46
251	28	39.8868	116.673	08:45:00	15	39.9134	116.461
252	28	39.8868	116.673	08:45:00	17	39.9103	116.462
253	28	39.8868	116.673	08:15:00	17	39.9103	116.462
254	28	39.8868	116.673	08:45:00	17	39.9103	116.462
255	28	39.8868	116.673	08:30:00	17	39.9103	116.462
256	28	39.8868	116.673	08:15:00	17	39.9103	116.462
257	28	39.8868	116.673	08:15:00	17	39.9103	116.462
258	28	39.8868	116.673	08:45:00	17	39.9103	116.462
259	28	39.8868	116.673	08:15:00	23	39.9133	116.464
260	28	39.8868	116.673	08:30:00	27	39.9245	116.466
261	28	39.8868	116.673	09:15:00	31	39.9216	116.467
262	28	39.8868	116.673	08:15:00	32	39.9197	116.467
263	28	39.8868	116.673	08:15:00	32	39.9197	116.467
264	28	39.8868	116.673	08:30:00	44	39.9131	116.472
265	28	39.8868	116.673	09:00:00	48	39.9171	116.478
266	29	39.8782	116.673	08:45:00	25	39.918	116.465
267	29	39.8782	116.673	08:30:00	25	39.918	116.465
268	29	39.8782	116.673	09:00:00	26	39.9181	116.465
269	29	39.8782	116.673	09:00:00	26	39.9181	116.465
270	29	39.8782	116.673	08:45:00	29	39.9128	116.466
271	29	39.8782	116.673	09:15:00	42	39.9132	116.471
272	30	39.884	116.674	09:15:00	17	39.9103	116.462
273	30	39.884	116.674	08:45:00	48	39.9171	116.478
274	31	39.8832	116.675	09:00:00	10	39.9226	116.459
275	31	39.8832	116.675	09:00:00	12	39.9133	116.46
276	31	39.8832	116.675	09:00:00	21	39.9131	116.463
277	31	39.8832	116.675	08:30:00	23	39.9133	116.464
278	31	39.8832	116.675	09:00:00	23	39.9133	116.464
279	31	39.8832	116.675	08:30:00	31	39.9216	116.467
280	32	39.8897	116.675	08:15:00	13	39.9218	116.461
281	32	39.8897	116.675	08:15:00	17	39.9103	116.462
282	32	39.8897	116.675	09:00:00	17	39.9103	116.462
283	32	39.8897	116.675	08:45:00	17	39.9103	116.462
284	32	39.8897	116.675	08:30:00	21	39.9131	116.463
285	32	39.8897	116.675	09:00:00	29	39.9128	116.466
286	32	39.8897	116.675	08:30:00	36	39.9262	116.47
287	32	39.8897	116.675	08:45:00	45	39.9199	116.477
288	32	39.8897	116.675	09:00:00	49	39.9185	116.479
289	33	39.8863	116.675	08:45:00	16	39.9297	116.462
290	33	39.8863	116.675	08:45:00	16	39.9297	116.462
291	33	39.8863	116.675	08:15:00	18	39.9256	116.463
292	33	39.8863	116.675	08:30:00	50	39.915	116.481
293	33	39.8863	116.675	09:00:00	52	39.9125	116.483
294	34	39.8935	116.676	08:30:00	9	39.9103	116.459
295	34	39.8935	116.676	08:45:00	17	39.9103	116.462
296	34	39.8935	116.676	08:30:00	17	39.9103	116.462
297	34	39.8935	116.676	08:15:00	42	39.9132	116.471
298	35	39.8853	116.676	09:15:00	14	39.9197	116.461
299	35	39.8853	116.676	08:30:00	15	39.9134	116.461
300	35	39.8853	116.676	08:15:00	17	39.9103	116.462
301	35	39.8853	116.676	09:15:00	18	39.9256	116.463
302	35	39.8853	116.676	08:45:00	20	39.9166	116.463
303	35	39.8853	116.676	08:45:00	26	39.9181	116.465
304	35	39.8853	116.676	09:15:00	32	39.9197	116.467
305	35	39.8853	116.676	09:15:00	39	39.9131	116.47
306	35	39.8853	116.676	09:00:00	46	39.9152	116.477
307	35	39.8853	116.676	08:15:00	47	39.9181	116.478
308	35	39.8853	116.676	08:15:00	48	39.9171	116.478
309	35	39.8853	116.676	08:30:00	52	39.9125	116.483
310	36	39.8884	116.678	08:30:00	1	39.9134	116.455
311	36	39.8884	116.678	09:15:00	6	39.9234	116.458
312	36	39.8884	116.678	08:15:00	7	39.919	116.459
313	36	39.8884	116.678	08:45:00	7	39.919	116.459
314	36	39.8884	116.678	08:30:00	11	39.9238	116.46
315	36	39.8884	116.678	08:30:00	14	39.9197	116.461
316	36	39.8884	116.678	09:00:00	14	39.9197	116.461
317	36	39.8884	116.678	08:30:00	17	39.9103	116.462
318	36	39.8884	116.678	08:15:00	17	39.9103	116.462
319	36	39.8884	116.678	08:15:00	17	39.9103	116.462
320	36	39.8884	116.678	08:15:00	21	39.9131	116.463
321	36	39.8884	116.678	09:15:00	23	39.9133	116.464
322	36	39.8884	116.678	09:00:00	26	39.9181	116.465
323	36	39.8884	116.678	09:00:00	26	39.9181	116.465
324	36	39.8884	116.678	08:30:00	26	39.9181	116.465
325	36	39.8884	116.678	08:30:00	26	39.9181	116.465
326	36	39.8884	116.678	08:30:00	27	39.9245	116.466
327	36	39.8884	116.678	08:45:00	27	39.9245	116.466
328	36	39.8884	116.678	08:15:00	29	39.9128	116.466
329	36	39.8884	116.678	09:15:00	32	39.9197	116.467
330	36	39.8884	116.678	08:15:00	32	39.9197	116.467
331	36	39.8884	116.678	09:00:00	37	39.906	116.469
332	36	39.8884	116.678	09:15:00	39	39.9131	116.47
333	36	39.8884	116.678	08:30:00	44	39.9131	116.472
334	36	39.8884	116.678	09:00:00	46	39.9152	116.477
335	36	39.8884	116.678	08:15:00	48	39.9171	116.478
336	36	39.8884	116.678	08:45:00	48	39.9171	116.478
337	36	39.8884	116.678	09:00:00	51	39.9149	116.482
338	36	39.8884	116.678	09:15:00	52	39.9125	116.483
339	36	39.8884	116.678	08:45:00	53	39.9187	116.484
340	37	39.891	116.678	08:30:00	3	39.9263	116.457
341	37	39.891	116.678	08:15:00	8	39.9114	116.459
342	37	39.891	116.678	08:15:00	15	39.9134	116.461
343	37	39.891	116.678	09:15:00	27	39.9245	116.466
344	37	39.891	116.678	08:30:00	46	39.9152	116.477
345	37	39.891	116.678	09:00:00	49	39.9185	116.479
346	37	39.891	116.678	09:00:00	52	39.9125	116.483
347	38	39.8959	116.68	09:15:00	17	39.9103	116.462
348	38	39.8959	116.68	09:15:00	25	39.918	116.465
349	38	39.8959	116.68	08:45:00	26	39.9181	116.465
350	38	39.8959	116.68	08:45:00	30	39.9348	116.467
351	38	39.8959	116.68	08:45:00	48	39.9171	116.478
352	39	39.891	116.681	08:30:00	10	39.9226	116.459
353	39	39.891	116.681	08:45:00	17	39.9103	116.462
354	39	39.891	116.681	09:00:00	17	39.9103	116.462
355	39	39.891	116.681	08:30:00	20	39.9166	116.463
356	39	39.891	116.681	08:45:00	20	39.9166	116.463
357	39	39.891	116.681	08:15:00	43	39.911	116.471
358	39	39.891	116.681	09:15:00	52	39.9125	116.483
359	40	39.8675	116.682	09:00:00	3	39.9263	116.457
360	40	39.8675	116.682	08:45:00	6	39.9234	116.458
361	40	39.8675	116.682	08:45:00	13	39.9218	116.461
362	40	39.8675	116.682	08:45:00	14	39.9197	116.461
363	40	39.8675	116.682	08:30:00	17	39.9103	116.462
364	40	39.8675	116.682	09:15:00	17	39.9103	116.462
365	40	39.8675	116.682	08:30:00	18	39.9256	116.463
366	40	39.8675	116.682	09:00:00	20	39.9166	116.463
367	40	39.8675	116.682	09:15:00	20	39.9166	116.463
368	40	39.8675	116.682	09:15:00	20	39.9166	116.463
369	40	39.8675	116.682	08:30:00	23	39.9133	116.464
370	40	39.8675	116.682	09:15:00	26	39.9181	116.465
371	40	39.8675	116.682	09:15:00	26	39.9181	116.465
372	40	39.8675	116.682	08:45:00	26	39.9181	116.465
373	40	39.8675	116.682	08:45:00	27	39.9245	116.466
374	40	39.8675	116.682	08:45:00	28	39.9187	116.466
375	40	39.8675	116.682	08:15:00	29	39.9128	116.466
376	40	39.8675	116.682	09:00:00	29	39.9128	116.466
377	40	39.8675	116.682	09:15:00	34	39.9207	116.467
378	40	39.8675	116.682	08:30:00	34	39.9207	116.467
379	40	39.8675	116.682	09:00:00	39	39.9131	116.47
380	40	39.8675	116.682	08:15:00	40	39.9125	116.47
381	40	39.8675	116.682	08:15:00	40	39.9125	116.47
382	40	39.8675	116.682	09:00:00	41	39.9207	116.471
383	40	39.8675	116.682	08:45:00	46	39.9152	116.477
384	40	39.8675	116.682	08:30:00	46	39.9152	116.477
385	40	39.8675	116.682	09:00:00	48	39.9171	116.478
386	40	39.8675	116.682	08:15:00	51	39.9149	116.482
387	40	39.8675	116.682	08:15:00	53	39.9187	116.484
388	41	39.8959	116.683	08:15:00	19	39.9196	116.463
389	41	39.8959	116.683	08:15:00	19	39.9196	116.463
390	41	39.8959	116.683	09:15:00	25	39.918	116.465
391	41	39.8959	116.683	09:15:00	48	39.9171	116.478
392	41	39.8959	116.683	09:00:00	52	39.9125	116.483
393	41	39.8959	116.683	08:15:00	55	39.9175	116.488
394	42	39.8815	116.683	09:00:00	1	39.9134	116.455
395	42	39.8815	116.683	08:30:00	4	39.9221	116.457
396	42	39.8815	116.683	08:30:00	4	39.9221	116.457
397	42	39.8815	116.683	09:00:00	12	39.9133	116.46
398	42	39.8815	116.683	08:45:00	12	39.9133	116.46
399	42	39.8815	116.683	08:15:00	12	39.9133	116.46
400	42	39.8815	116.683	08:45:00	14	39.9197	116.461
401	42	39.8815	116.683	08:30:00	15	39.9134	116.461
402	42	39.8815	116.683	09:00:00	17	39.9103	116.462
403	42	39.8815	116.683	08:15:00	17	39.9103	116.462
404	42	39.8815	116.683	08:30:00	20	39.9166	116.463
405	42	39.8815	116.683	08:15:00	20	39.9166	116.463
406	42	39.8815	116.683	08:15:00	21	39.9131	116.463
407	42	39.8815	116.683	08:45:00	21	39.9131	116.463
408	42	39.8815	116.683	09:00:00	25	39.918	116.465
409	42	39.8815	116.683	09:00:00	26	39.9181	116.465
410	42	39.8815	116.683	08:15:00	26	39.9181	116.465
411	42	39.8815	116.683	08:15:00	27	39.9245	116.466
412	42	39.8815	116.683	08:30:00	27	39.9245	116.466
413	42	39.8815	116.683	08:30:00	27	39.9245	116.466
414	42	39.8815	116.683	09:00:00	28	39.9187	116.466
415	42	39.8815	116.683	09:00:00	29	39.9128	116.466
416	42	39.8815	116.683	08:15:00	29	39.9128	116.466
417	42	39.8815	116.683	08:30:00	30	39.9348	116.467
418	42	39.8815	116.683	09:15:00	31	39.9216	116.467
419	42	39.8815	116.683	09:15:00	31	39.9216	116.467
420	42	39.8815	116.683	08:45:00	31	39.9216	116.467
421	42	39.8815	116.683	08:45:00	39	39.9131	116.47
422	42	39.8815	116.683	09:15:00	39	39.9131	116.47
423	42	39.8815	116.683	09:15:00	39	39.9131	116.47
424	42	39.8815	116.683	09:00:00	40	39.9125	116.47
425	42	39.8815	116.683	08:45:00	42	39.9132	116.471
426	42	39.8815	116.683	08:15:00	42	39.9132	116.471
427	42	39.8815	116.683	09:15:00	46	39.9152	116.477
428	42	39.8815	116.683	08:30:00	46	39.9152	116.477
429	42	39.8815	116.683	08:15:00	47	39.9181	116.478
430	42	39.8815	116.683	08:30:00	48	39.9171	116.478
431	42	39.8815	116.683	08:15:00	49	39.9185	116.479
432	42	39.8815	116.683	08:15:00	51	39.9149	116.482
433	42	39.8815	116.683	08:45:00	52	39.9125	116.483
434	43	39.895	116.684	09:00:00	14	39.9197	116.461
435	43	39.895	116.684	09:00:00	14	39.9197	116.461
436	43	39.895	116.684	09:00:00	17	39.9103	116.462
437	43	39.895	116.684	08:15:00	19	39.9196	116.463
438	43	39.895	116.684	08:45:00	21	39.9131	116.463
439	43	39.895	116.684	08:45:00	26	39.9181	116.465
440	43	39.895	116.684	08:30:00	31	39.9216	116.467
441	43	39.895	116.684	08:15:00	38	39.916	116.47
442	43	39.895	116.684	09:15:00	41	39.9207	116.471
443	43	39.895	116.684	08:30:00	46	39.9152	116.477
444	44	39.8929	116.687	09:15:00	7	39.919	116.459
445	44	39.8929	116.687	08:30:00	7	39.919	116.459
446	44	39.8929	116.687	08:45:00	17	39.9103	116.462
447	44	39.8929	116.687	08:45:00	17	39.9103	116.462
448	44	39.8929	116.687	08:15:00	17	39.9103	116.462
449	44	39.8929	116.687	09:00:00	20	39.9166	116.463
450	44	39.8929	116.687	08:45:00	31	39.9216	116.467
451	44	39.8929	116.687	09:15:00	48	39.9171	116.478
452	44	39.8929	116.687	09:00:00	49	39.9185	116.479
453	44	39.8929	116.687	08:15:00	52	39.9125	116.483
454	44	39.8929	116.687	08:15:00	52	39.9125	116.483
455	44	39.8929	116.687	08:45:00	52	39.9125	116.483
456	44	39.8929	116.687	09:15:00	52	39.9125	116.483
457	45	39.874	116.687	08:30:00	4	39.9221	116.457
458	45	39.874	116.687	09:15:00	4	39.9221	116.457
459	45	39.874	116.687	09:00:00	17	39.9103	116.462
460	45	39.874	116.687	09:00:00	21	39.9131	116.463
461	45	39.874	116.687	08:45:00	29	39.9128	116.466
462	46	39.881	116.687	08:30:00	13	39.9218	116.461
463	46	39.881	116.687	08:30:00	20	39.9166	116.463
464	46	39.881	116.687	08:15:00	23	39.9133	116.464
465	46	39.881	116.687	09:15:00	26	39.9181	116.465
466	47	39.896	116.689	09:15:00	9	39.9103	116.459
467	47	39.896	116.689	08:45:00	17	39.9103	116.462
468	47	39.896	116.689	08:45:00	20	39.9166	116.463
469	47	39.896	116.689	08:30:00	20	39.9166	116.463
470	47	39.896	116.689	09:15:00	20	39.9166	116.463
471	47	39.896	116.689	09:00:00	23	39.9133	116.464
472	47	39.896	116.689	08:45:00	52	39.9125	116.483
473	48	39.8701	116.694	08:30:00	11	39.9238	116.46
474	48	39.8701	116.694	08:30:00	14	39.9197	116.461
475	48	39.8701	116.694	09:15:00	17	39.9103	116.462
476	48	39.8701	116.694	08:45:00	20	39.9166	116.463
477	48	39.8701	116.694	08:15:00	20	39.9166	116.463
478	48	39.8701	116.694	08:45:00	25	39.918	116.465
479	48	39.8701	116.694	08:45:00	37	39.906	116.469
480	48	39.8701	116.694	09:15:00	45	39.9199	116.477
481	49	39.881	116.695	09:15:00	1	39.9134	116.455
482	49	39.881	116.695	09:00:00	15	39.9134	116.461
483	50	39.878	116.695	08:45:00	31	39.9216	116.467
484	50	39.878	116.695	08:30:00	45	39.9199	116.477
485	50	39.878	116.695	08:30:00	47	39.9181	116.478
486	51	39.8947	116.696	08:30:00	11	39.9238	116.46
487	51	39.8947	116.696	08:45:00	11	39.9238	116.46
488	51	39.8947	116.696	08:30:00	14	39.9197	116.461
489	51	39.8947	116.696	08:45:00	15	39.9134	116.461
490	51	39.8947	116.696	08:15:00	15	39.9134	116.461
491	51	39.8947	116.696	09:00:00	17	39.9103	116.462
492	51	39.8947	116.696	08:15:00	17	39.9103	116.462
493	51	39.8947	116.696	09:00:00	33	39.9262	116.467
494	51	39.8947	116.696	09:15:00	52	39.9125	116.483
495	52	39.8901	116.696	08:30:00	5	39.9113	116.457
496	52	39.8901	116.696	09:15:00	8	39.9128	116.459
497	52	39.8901	116.696	09:00:00	8	39.9128	116.459
498	53	39.884	116.701	08:45:00	1	39.9134	116.455
499	53	39.884	116.701	08:45:00	1	39.9134	116.455
500	53	39.884	116.701	09:15:00	1	39.9134	116.455
501	53	39.884	116.701	09:00:00	17	39.9103	116.462
502	53	39.884	116.701	08:15:00	17	39.9103	116.462
503	53	39.884	116.701	09:15:00	17	39.9103	116.462
504	53	39.884	116.701	08:45:00	20	39.9166	116.463
505	53	39.884	116.701	08:30:00	26	39.9181	116.465
506	53	39.884	116.701	08:30:00	26	39.9181	116.465
507	53	39.884	116.701	08:15:00	31	39.9216	116.467
508	53	39.884	116.701	08:30:00	31	39.9216	116.467
509	53	39.884	116.701	08:30:00	44	39.9131	116.472
510	53	39.884	116.701	08:15:00	52	39.9125	116.483
511	53	39.884	116.701	09:00:00	52	39.9125	116.483
512	53	39.884	116.701	09:15:00	52	39.9125	116.483
513	53	39.884	116.701	08:30:00	52	39.9125	116.483
514	54	39.8799	116.704	09:00:00	9	39.9103	116.459
515	54	39.8799	116.704	09:00:00	13	39.9218	116.461
516	54	39.8799	116.704	08:15:00	13	39.9218	116.461
517	54	39.8799	116.704	08:30:00	14	39.9197	116.461
518	54	39.8799	116.704	09:00:00	18	39.9256	116.463
519	54	39.8799	116.704	08:30:00	20	39.9166	116.463
520	54	39.8799	116.704	08:30:00	23	39.9133	116.464
521	54	39.8799	116.704	08:45:00	24	39.9132	116.464
522	54	39.8799	116.704	09:00:00	25	39.918	116.465
523	54	39.8799	116.704	08:15:00	25	39.918	116.465
524	54	39.8799	116.704	08:45:00	25	39.918	116.465
525	54	39.8799	116.704	08:45:00	25	39.918	116.465
526	54	39.8799	116.704	09:00:00	25	39.918	116.465
527	54	39.8799	116.704	09:00:00	25	39.918	116.465
528	54	39.8799	116.704	09:00:00	26	39.9181	116.465
529	54	39.8799	116.704	08:45:00	26	39.9181	116.465
530	54	39.8799	116.704	08:15:00	26	39.9181	116.465
531	54	39.8799	116.704	09:00:00	26	39.9181	116.465
532	54	39.8799	116.704	08:30:00	27	39.9245	116.466
533	54	39.8799	116.704	08:45:00	27	39.9245	116.466
534	54	39.8799	116.704	09:15:00	31	39.9216	116.467
535	54	39.8799	116.704	09:15:00	31	39.9216	116.467
536	54	39.8799	116.704	08:30:00	31	39.9216	116.467
537	54	39.8799	116.704	09:15:00	31	39.9216	116.467
538	54	39.8799	116.704	09:00:00	32	39.9197	116.467
539	54	39.8799	116.704	09:15:00	38	39.916	116.47
540	54	39.8799	116.704	09:00:00	39	39.9131	116.47
541	54	39.8799	116.704	08:15:00	42	39.9132	116.471
542	54	39.8799	116.704	08:15:00	43	39.911	116.471
543	54	39.8799	116.704	09:00:00	44	39.9131	116.472
544	54	39.8799	116.704	08:15:00	44	39.9131	116.472
545	54	39.8799	116.704	09:15:00	46	39.9152	116.477
546	54	39.8799	116.704	08:30:00	48	39.9171	116.478
547	54	39.8799	116.704	08:45:00	48	39.9171	116.478
548	54	39.8799	116.704	08:15:00	49	39.9185	116.479
549	54	39.8799	116.704	08:45:00	52	39.9125	116.483
550	54	39.8799	116.704	09:00:00	55	39.9175	116.488
551	55	39.8788	116.705	08:30:00	17	39.9103	116.462
552	55	39.8788	116.705	08:45:00	17	39.9103	116.462
553	55	39.8788	116.705	08:30:00	17	39.9103	116.462
554	55	39.8788	116.705	09:00:00	17	39.9103	116.462
555	55	39.8788	116.705	08:30:00	24	39.9132	116.464
556	55	39.8788	116.705	09:00:00	38	39.916	116.47
557	56	39.8738	116.706	09:00:00	10	39.9226	116.459
558	56	39.8738	116.706	09:00:00	25	39.918	116.465
559	56	39.8738	116.706	08:30:00	26	39.9181	116.465
560	56	39.8738	116.706	09:00:00	28	39.9187	116.466
561	56	39.8738	116.706	08:45:00	46	39.9152	116.477
562	56	39.8738	116.706	09:15:00	46	39.9152	116.477
563	56	39.8738	116.706	08:15:00	48	39.9171	116.478
564	57	39.8734	116.71	08:15:00	8	39.9114	116.459
565	57	39.8734	116.71	08:30:00	23	39.9133	116.464
566	57	39.8734	116.71	09:00:00	36	39.9262	116.47
567	57	39.8734	116.71	09:00:00	8	39.9114	116.459
568	57	39.8734	116.71	08:15:00	39	39.9131	116.47
